# Supplementary material for: Coated Hematite Nanoparticles Alleviate Iron Deficiency in Cucumber in Acidic Nutrient Solution and as Foliar Spray
Source: Plants (Basel). 2023 Aug 29;12(17):3104. doi: 10.3390/plants12173104 (PMC10490057; doi:10.3390/plants12173104)
Supplement: Supplementary file 1 [file plants-12-03104-s001.zip]

Archive with 1 entries (1 files):
- plants-2571341-supplementary.pdf
